# Supplementary material for: An International Investigation of Molar Incisor Hypomineralisation (iMIH) and Its Association with Dental Anomalies: Development of a Protocol
Source: Dent J (Basel). 2023 Apr 28;11(5):117. doi: 10.3390/dj11050117 (PMC10217515; doi:10.3390/dj11050117)
Supplement: Supplementary file 1 [file dentistry-11-00117-s001.zip]

Archive with 1 entries (1 files):
- dentistry-2339153-supplementary.pdf
